# Supplementary material for: Differential Associations Between Sleep Domains and Response to Prolonged Exposure Therapy
Source: Behav Sci (Basel). 2025 Dec 2;15(12):1654. doi: 10.3390/bs15121654 (PMC12729736; doi:10.3390/bs15121654)
Supplement: Supplementary file 1 [file behavsci-15-01654-s001.zip]

Archive with 1 entries (1 files):
- behavsci-3926252-supplementary.pdf
